# Supplementary material for: ZBTB18 regulates cytokine expression and affects microglia/macrophage recruitment and commitment in glioblastoma
Source: Commun Biol. 2024 Nov 8;7:1472. doi: 10.1038/s42003-024-07144-y (PMC11549471; doi:10.1038/s42003-024-07144-y)
Supplement: Supplementary file 4 — Supplementary Data 1 [file 42003_2024_7144_MOESM4_ESM.xlsx]

## Sheet: Figure 1
Figure 1b
	SNB19 EV			SNB19 ZBTB18 FL			BTSC233 EV			BTSC233 ZBTB18 FL
CCL2	1	1	1	0.556	0.59	0.498	1	1	1	0.26	0.468	0.331
GDF-15	1	1	1	0.52	0.646	0.62	1	1	1	0.0746	0.486	0.167
CX3CL1	1	1	1	0.655	0.393	0.291	1	1	1	0.516	0.428	0.391
Figure 1d
CCL2		IL8		Angiogenin
BTSC233 EV	BTSC233 ZBTB18 FL	BTSC233 EV	BTSC233 ZBTB18 FL	BTSC233 EV	BTSC233 ZBTB18 FL
2.51406	1.6849	3.59256	10.3862	1.41857	3.89125
2.41134	1.15208	3.95429	10.3256	1.50751	2.64418
2.96501	1.50877	7.89455	11.0421	1.17739	3.71919
Figure 1e
	SNB19 EV			SNB19 ZBTB18 FL			SNB19 ZBTB18 Nte-SF			BTSC233 EV					BTSC233 ZBTB18 FL
GDF-15	402.478	461.166	449.211	125.33	202.137	301.653	552.513	525.388	550.579	35.044	44.204	55.892	46.289	40.224	9.9632	11.1	11.732	8.0047	7.1203
Figure 1f
	EV			ZBTB18
CCL2	0.0389564	0.0787477	0.0438504	0.445653	1.09662	0.559665
GDF-15	0.00703112	0.0108742	0.0109971	0.121451	0.137469	0.195014

## Sheet: Figure 2
Figure 2b
	BTSC475 Ctrl				BTSC475 sgZBTB18 4(24)				BTSC475 sgZBTB18 5(4)
CCL2	1562.12	1477.8	1398.24	1407.91	1695.37	1677.11	1660.03	1527.27	1653.11	1673.82	1689.24	1450.31
GDF-15	28.8417	29.6138	29.9772	30.068	20.5298	19.8031	21.2566	22.165	8.4027	8.35728	7.17636	8.08476
Figure 2c
	CCL2						GDF15
	BTSC475 Ctrl			BTSC475 sgZBTB18 5(4)			BTSC475 Ctrl			BTSC475 sgZBTB18 5(4)
ZBTB18	0.00608041	0.00754786	0.00763092	0.00266833	0.00087574	0.00376092	0.00504999	0.00549055	0.00504686	0.00400259	0.00262374	0.00345155
Figure 2d
	BTSC475 Ctrl			BTSC475 shLSD1			BTSC475 sgZBTB18 5(4)			BTSC475 shLSD1-sgZBTB18 5(4)
CCL2	1	1	1	0.220572	0.248868	0.372551	1.68439	1.86512	3.31517	0.345558	0.317552	0.45666
GDF15	1	1	1	2.99073	3.46347	2.89412	1.33098	2.47123	2.5164	3.73739	5.46803	4.85979
Figure 2e
	BTSC475 DMSO			BTSC475 RN1
CCL2	1	1	1	1.0058	0.960946	0.7352
GDF15	1	1	1	13.0905	9.37148	28.0146
Figure 2f
	BTSC475 Ctrl				BTSC475 sgZBTB18 5(4)				BTSC475 shLSD1				BTSC475 shLSD1 sgZBTB18 5(4)
CCL2	2176.23	2094.51	2158.49	2033.56	2165.87	2136.29	2209.92	2003.86	1879.17	1972.67	1823.87	1894.34	1952.79	1943.8	1771.73	1958.86
GDF-15	29.8304	29.0865	26.6316	28.1194	4.61218	3.34755	2.90121	2.08292	68.8108	69.5547	61.8181	67.7693	9.52192	8.1829	10.0427	9.6707
Figure 2h
	pro-GDF15	mature GDF15
BTSC475 Ctrl	0.0743564	0.0962611
BTSC475 sgZBTB18 5(4)	0.115063	0.0769889
BTSC475 shLSD1	0.0792509	0.115761
BTSC475 shLSD1 sgZBTB18 5(4)	0.0990349	0.0744722

## Sheet: Figure 4
Figure 4b
	IBA1 positive cells per field
	BTSC233 EV	BTSC233 ZBTB18 FL
	32.1642	3.6009
	17.7759	30.0961
	18.7258	13.0289
	17.5439	9.19096
	37.8581	11.4428
	28.8016	27.674
	25.244	16.104
	18.3586	8.53114
Figure 4d
Grade	IBA1			ZBTB18
I	23841	20854	16707	110848	62906	38375
I	21861	23465	19242	216533	109289	190392
I	98299	88646	112805	508	595	852
I	174646	192145	185058	241	375	140
I	469	592	697	64902	102280	105541
II	25315	30671	25800	13284	18505	14218
II	33499	29285	17349	91968	130299	101976
II	12408	14860	15794	9969	9696	1765
II	32984	46308	31728	789	5067	2890
II	50480	63137	50130	37042	38670	32559
III	83369	54781	44830	6706	4052	3332
III	46623	43844	82349	1416	1662	606
III	5207	8479	1953	5081	11584	4920
IV	49442	40141	39345	19951	20974	12909
IV	71605	111083	110733	10568	4125	3572
IV	58998	47297	61062	1647	2379	1154
IV	35044	36334	33832	5545	6806	6093
IV	53020	113089	171057	24040	22119	6325
IV	96639	93186	226394	19128	42517	2986
Figure 4f
	No CM	EV-CM	ZBTB18 FL-CM	CCL2	EV-CM+CCL2	ZBTB18 FL-CM+CCL2	GDF-15	EV-CM+GDF-15	ZBTB18 FL-CM+GDF-15
	48	481	254	632	615	499	544	430	321
	75	423	356	417	623	504	451	704	469
	40	589	330	328	458	578	545	932	789
Figure 4g
	CM+IgG	CM+CCL2	CM+GDF15	CM+CCL2+GDF15
	445	146	178	689
	364	177	403	716
	664	285	483	567

## Sheet: Figure 5
Figure 5g
	Ctrl	EV	FL	SF
	7.5	11.63	4.09	7.69
	8.41	9.61	3.63	5.48
	8.58	15.31	4.37	7.5

## Sheet: Figure 7
Figure 7c
	Microglia EV-conditioned	Microglia FL-conditioned
	4.71	5.89
	3.262	6.168
	3.46	5.544
Figure 7e
		I	II	III	IV	V	VI
KAB203	EV	11	134	24	286	0	45
	ZBTB18 FL	458	267	248
Figure 7f
	Microglia #47 EV			Microglia #44 ZBTB18 FL
H2Aa	2.35279	0.53813	3	9.5835	0.699904	3
H2Ab	3.20227	0.654424	3	7.36699	0.986353	3

## Sheet: Figure 8
Figure 8e
	Ctrl	EV-conditioned	ZBTB18 FL-conditioned	Ctrl-conditioned	ZBTB18 5-6-conditioned
	60.8667	50.9067	68.09	80.6	61.106
	52.4733	56.8967	70.9833	80.976	62.4
	59.42	53.9533	66.4933	85.616	71.2
	55.23	49.2433	86.6067	83.58	71.41

## Sheet: Supplementary Figure 7
Figure S7c
	CCL2						GDF15
	BTSC165 Ctrl			BTSC165 sgLSD1			BTSC165 Ctrl			BTSC165 sgLSD1
H3K4me2	1.52667	1.49435	2.24891	3.79879	5.78781	1.01394	1.48643	1.82999	2.47251	11.5511	13.8375	9.73267
H3K9me2	14.6016	10.905	14.0477	17.8542	9.78782		7.0549	5.87931	8.03948	8.64261	9.24263	3.54262

## Sheet: Supplementary Figure 9
Figure S9b
	BTSC233 EV				BTSC233 ZBTB18 FL
	15.382	7.085	12.312	15.778	24.008	20.72	16.948	37.8
Figure S9c
	BTSC233 EV	BTSC233 ZBTB18 FL
	11546846	13597997
	18809236	12254228
	21180328	25685373
	21914392	12883049
	17962882	19241791
	25259196	29051192
	24457504	18429537
	18586111
	22946447

## Sheet: Supplementary Figure 10
Figure S10b
	BTSC233 EV							BTSC233 ZBTB18 FL
F4/80+ IBA1+	0.305769	0.099822	0.201309	0.340228	0.242584	0.209148	0.177435	0.317105	0.0832456	0.215976	0.272281	0.156727	0.153122	0.205794

## Sheet: Supplementary Figure 12
Figure S12c
	KAB203 EV	KAB203 ZBTB18 FL
	33982121	4.73472e+07
	5.44272e+07	51326892
	7.88991e+07	4.45105e+07
Figure S12g
	KAB203 EV	KAB203 ZBTB18 FL
	27526.5	14499.9
	27688.3	129220
	27516.7	788.5
	84286.1
	46561.1
	68745.4
